# Supplementary material for: Prevalence of peri‐implantitis in a sample of HIV‐positive patients
Source: Clin Exp Dent Res. 2021 Jul 20;7(6):1002–13. doi: 10.1002/cre2.469 (PMC8638315; doi:10.1002/cre2.469)
Supplement: Supplementary file 1 — Appendix S1: Supplementary Information [file CRE2-7-1002-s001.zip]

Archive with 2 entries (2 files):
- CRE2_469_CRE2_469_cre2.20210173-File002.pdf
- CRE2_469_CRE2_469_cre2.20210173-File006.pdf
